# Supplementary material for: Navigating Antimicrobial Resistance Insights: An In-Depth Analysis of Healthcare Providers’ Knowledge, Attitudes, and Practices, with an Emphasis on Precision Medicine in Pakistan
Source: Antibiotics (Basel). 2025 Dec 18;14(12):1281. doi: 10.3390/antibiotics14121281 (PMC12729868; doi:10.3390/antibiotics14121281)
Supplement: Supplementary file 1 [file antibiotics-14-01281-s001.zip]

Archive with 2 entries (2 files):
- antibiotics-3883016-supplementary.pdf
- antibiotics-3883016-supplementary2.pdf
